# Supplementary material for: A Comprehensive Bioinformatic Analysis of RNA-seq Datasets Reveals a Differential and Variable Expression of Wildtype and Variant UGT1A Transcripts in Human Tissues and Their Deregulation in Cancers
Source: Cancers (Basel). 2024 Jan 13;16(2):353. doi: 10.3390/cancers16020353 (PMC10814044; doi:10.3390/cancers16020353)
Supplement: Supplementary file 1 [file cancers-16-00353-s001.zip]

Archive with 2 entries (2 files):
- Supplemental Figures and Tables.pdf
- Table S1-12.xlsx
